# Supplementary material for: Causal validation of the relationship between 35 blood and urine biomarkers and hyperthyroidism: a bidirectional Mendelian randomization study and meta-analysis
Source: Front Endocrinol (Lausanne). 2024 Aug 12;15:1430798. doi: 10.3389/fendo.2024.1430798 (PMC11345139; doi:10.3389/fendo.2024.1430798)
Supplement: Supplementary Table 2 — Results of the pleiotropy test. [file Table2.xlsx]

## Sheet: Sheet 1
Exposure	Outcome	Method	SNPs(n)	β	SE	OR	or_lci95	or_uci95	P
GCST90019492	hyperthyroidism(UKB)	Inverse variance weighted (multiplicative random effects)	325	-0.158452	0.124521	0.853464	0.668638	1.08938	0.203197
GCST90019492	hyperthyroidism(UKB)	MR Egger	325	-0.392733	0.241248	0.675209	0.420808	1.08341	0.104517
GCST90019492	hyperthyroidism(UKB)	Weighted median	325	-0.363639	0.206602	0.695142	0.463671	1.04217	0.0783925
GCST90019492	hyperthyroidism(Thyroidomics Consortium)	Inverse variance weighted (multiplicative random effects)	319	-0.0583617	0.108349	0.943309	0.762825	1.16649	0.590133
GCST90019492	hyperthyroidism(Thyroidomics Consortium)	MR Egger	319	-0.171647	0.210181	0.842276	0.557885	1.27164	0.414735
GCST90019492	hyperthyroidism(Thyroidomics Consortium)	Weighted median	319	-0.0611991	0.176683	0.940636	0.665314	1.32989	0.729058
GCST90019493	hyperthyroidism(UKB)	Inverse variance weighted (multiplicative random effects)	145	-0.282635	0.135796	0.753795	0.577646	0.983659	0.0374036
GCST90019493	hyperthyroidism(UKB)	MR Egger	145	-0.252159	0.264873	0.777121	0.462407	1.30603	0.342703
GCST90019493	hyperthyroidism(UKB)	Weighted median	145	-0.340675	0.182155	0.71129	0.497729	1.01648	0.06145
GCST90019493	hyperthyroidism(Thyroidomics Consortium)	Inverse variance weighted (multiplicative random effects)	139	-0.0906804	0.0966271	0.91331	0.755731	1.10374	0.348009
GCST90019493	hyperthyroidism(Thyroidomics Consortium)	MR Egger	139	-0.127568	0.192017	0.880233	0.604157	1.28247	0.507576
GCST90019493	hyperthyroidism(Thyroidomics Consortium)	Weighted median	139	-0.0831334	0.156251	0.920228	0.677473	1.24997	0.594692
GCST90019494	hyperthyroidism(UKB)	Inverse variance weighted (multiplicative random effects)	338	-0.270272	0.128	0.763172	0.593836	0.980795	0.0347298
GCST90019494	hyperthyroidism(UKB)	MR Egger	338	-0.161423	0.203951	0.850932	0.570543	1.26912	0.429222
GCST90019494	hyperthyroidism(UKB)	Weighted median	338	-0.219845	0.155613	0.802643	0.591646	1.08889	0.157724
GCST90019494	hyperthyroidism(Thyroidomics Consortium)	Inverse variance weighted (multiplicative random effects)	333	0.0808672	0.0768837	1.08423	0.932557	1.26056	0.292886
GCST90019494	hyperthyroidism(Thyroidomics Consortium)	MR Egger	333	0.350214	0.121362	1.41937	1.1189	1.80053	0.00416166
GCST90019494	hyperthyroidism(Thyroidomics Consortium)	Weighted median	333	0.286799	0.133416	1.33216	1.02563	1.7303	0.0315828
GCST90019495	hyperthyroidism(UKB)	Inverse variance weighted (multiplicative random effects)	329	-0.0651144	0.120773	0.93696	0.739464	1.1872	0.589785
GCST90019495	hyperthyroidism(UKB)	MR Egger	329	-0.00985558	0.191908	0.990193	0.679774	1.44236	0.959073
GCST90019495	hyperthyroidism(UKB)	Weighted median	329	0.0732497	0.154957	1.076	0.794164	1.45785	0.63642
GCST90019495	hyperthyroidism(Thyroidomics Consortium)	Inverse variance weighted (multiplicative random effects)	325	0.0897893	0.0827949	1.09394	0.930076	1.28668	0.278153
GCST90019495	hyperthyroidism(Thyroidomics Consortium)	MR Egger	325	0.216352	0.131184	1.24154	0.960051	1.60556	0.100074
GCST90019495	hyperthyroidism(Thyroidomics Consortium)	Weighted median	325	0.0811032	0.140797	1.08448	0.822951	1.42913	0.564595
GCST90019496	hyperthyroidism(UKB)	Inverse variance weighted (multiplicative random effects)	312	0.12725	0.101572	1.1357	0.930688	1.38587	0.210276
GCST90019496	hyperthyroidism(UKB)	MR Egger	312	0.318377	0.160666	1.37489	1.00348	1.88379	0.0484068
GCST90019496	hyperthyroidism(UKB)	Weighted median	312	0.0938543	0.181693	1.0984	0.769308	1.56827	0.605467
GCST90019496	hyperthyroidism(Thyroidomics Consortium)	Inverse variance weighted (multiplicative random effects)	304	-0.127254	0.0934935	0.88051	0.733079	1.05759	0.173481
GCST90019496	hyperthyroidism(Thyroidomics Consortium)	MR Egger	304	-0.156075	0.148816	0.855495	0.639061	1.14523	0.29512
GCST90019496	hyperthyroidism(Thyroidomics Consortium)	Weighted median	304	-0.188707	0.156579	0.828029	0.609205	1.12545	0.22813
GCST90019497	hyperthyroidism(UKB)	Inverse variance weighted (multiplicative random effects)	315	-0.0140374	0.127944	0.986061	0.767354	1.2671	0.912635
GCST90019497	hyperthyroidism(UKB)	MR Egger	315	-0.0617438	0.284627	0.940124	0.538153	1.64234	0.828405
GCST90019497	hyperthyroidism(UKB)	Weighted median	315	0.0123084	0.192727	1.01238	0.693894	1.47706	0.949078
GCST90019497	hyperthyroidism(Thyroidomics Consortium)	Inverse variance weighted (multiplicative random effects)	311	0.0380977	0.123649	1.03883	0.815255	1.32372	0.757997
GCST90019497	hyperthyroidism(Thyroidomics Consortium)	MR Egger	311	0.0899924	0.252553	1.09417	0.666969	1.79498	0.721836
GCST90019497	hyperthyroidism(Thyroidomics Consortium)	Weighted median	311	0.206151	0.210082	1.22894	0.81415	1.85505	0.326451
GCST90019498	hyperthyroidism(UKB)	Inverse variance weighted (multiplicative random effects)	333	-0.188798	0.149746	0.827954	0.617362	1.11038	0.207386
GCST90019498	hyperthyroidism(UKB)	MR Egger	333	-0.294279	0.311099	0.745069	0.404933	1.37091	0.344872
GCST90019498	hyperthyroidism(UKB)	Weighted median	333	0.286678	0.215727	1.332	0.872714	2.03298	0.183884
GCST90019498	hyperthyroidism(Thyroidomics Consortium)	Inverse variance weighted (multiplicative random effects)	325	0.193486	0.109132	1.21347	0.979794	1.50288	0.0762366
GCST90019498	hyperthyroidism(Thyroidomics Consortium)	MR Egger	325	0.700526	0.231779	2.01481	1.27921	3.17343	0.00270843
GCST90019498	hyperthyroidism(Thyroidomics Consortium)	Weighted median	325	0.233775	0.178529	1.26336	0.890349	1.79265	0.190382
GCST90019499	hyperthyroidism(UKB)	Inverse variance weighted (multiplicative random effects)	338	0.079101	0.121011	1.08231	0.853781	1.37202	0.513326
GCST90019499	hyperthyroidism(UKB)	MR Egger	338	0.0456254	0.253394	1.04668	0.636973	1.71992	0.857216
GCST90019499	hyperthyroidism(UKB)	Weighted median	338	0.318899	0.264385	1.37561	0.819307	2.30965	0.227744
GCST90019499	hyperthyroidism(Thyroidomics Consortium)	Inverse variance weighted (multiplicative random effects)	332	0.0926101	0.106233	1.09703	0.890826	1.35097	0.383336
GCST90019499	hyperthyroidism(Thyroidomics Consortium)	MR Egger	332	0.0847523	0.221749	1.08845	0.704776	1.68098	0.702559
GCST90019499	hyperthyroidism(Thyroidomics Consortium)	Weighted median	332	-0.0848126	0.214052	0.918684	0.603895	1.39756	0.69194
GCST90019500	hyperthyroidism(UKB)	Inverse variance weighted (multiplicative random effects)	326	0.0280513	0.118766	1.02845	0.814867	1.29801	0.813286
GCST90019500	hyperthyroidism(UKB)	MR Egger	326	-0.178161	0.234648	0.836808	0.52831	1.32545	0.448245
GCST90019500	hyperthyroidism(UKB)	Weighted median	326	-0.00876694	0.198981	0.991271	0.671145	1.46409	0.964857
GCST90019500	hyperthyroidism(Thyroidomics Consortium)	Inverse variance weighted (multiplicative random effects)	322	0.00265679	0.115736	1.00266	0.799166	1.25797	0.981686
GCST90019500	hyperthyroidism(Thyroidomics Consortium)	MR Egger	322	0.0892356	0.232731	1.09334	0.692867	1.72528	0.701657
GCST90019500	hyperthyroidism(Thyroidomics Consortium)	Weighted median	322	0.0394495	0.1682	1.04024	0.748097	1.44646	0.814566
GCST90019501	hyperthyroidism(UKB)	Inverse variance weighted (multiplicative random effects)	310	-0.0847532	0.119436	0.918739	0.726986	1.16107	0.477946
GCST90019501	hyperthyroidism(UKB)	MR Egger	310	0.0325658	0.186244	1.0331	0.717148	1.48826	0.861308
GCST90019501	hyperthyroidism(UKB)	Weighted median	310	0.0254203	0.167469	1.02575	0.738732	1.42427	0.879352
GCST90019501	hyperthyroidism(Thyroidomics Consortium)	Inverse variance weighted (multiplicative random effects)	309	-0.0534375	0.0803765	0.947965	0.809794	1.10971	0.506153
GCST90019501	hyperthyroidism(Thyroidomics Consortium)	MR Egger	309	-0.115288	0.126699	0.891109	0.695156	1.1423	0.363568
GCST90019501	hyperthyroidism(Thyroidomics Consortium)	Weighted median	309	0.00131099	0.135328	1.00131	0.768025	1.30546	0.992271
GCST90019502	hyperthyroidism(UKB)	Inverse variance weighted (multiplicative random effects)	192	-0.0963002	0.117365	0.908191	0.721563	1.14309	0.411921
GCST90019502	hyperthyroidism(UKB)	MR Egger	192	-0.249754	0.250599	0.778992	0.476671	1.27306	0.320212
GCST90019502	hyperthyroidism(UKB)	Weighted median	192	0.0839695	0.155159	1.0876	0.802404	1.47415	0.588382
GCST90019502	hyperthyroidism(Thyroidomics Consortium)	Inverse variance weighted (multiplicative random effects)	190	0.00566506	0.0921263	1.00568	0.839539	1.2047	0.950967
GCST90019502	hyperthyroidism(Thyroidomics Consortium)	MR Egger	190	-0.118384	0.197326	0.888355	0.603419	1.30784	0.549268
GCST90019502	hyperthyroidism(Thyroidomics Consortium)	Weighted median	190	0.211204	0.141241	1.23516	0.936478	1.62912	0.134825
GCST90019503_	hyperthyroidism(UKB)	Inverse variance weighted (multiplicative random effects)	37	0.107074	0.405809	1.11302	0.502423	2.46566	0.791893
GCST90019503_	hyperthyroidism(UKB)	MR Egger	37	0.261007	1.41557	1.29824	0.0809837	20.8118	0.854777
GCST90019503_	hyperthyroidism(UKB)	Weighted median	37	0.0717272	0.511472	1.07436	0.394255	2.92769	0.888473
GCST90019503_	hyperthyroidism(Thyroidomics Consortium)	Inverse variance weighted (multiplicative random effects)	37	0.177736	0.410117	1.19451	0.534677	2.66863	0.664739
GCST90019503_	hyperthyroidism(Thyroidomics Consortium)	MR Egger	37	1.11325	1.48234	3.04423	0.166604	55.6251	0.457668
GCST90019503_	hyperthyroidism(Thyroidomics Consortium)	Weighted median	37	-0.00211116	0.45158	0.997891	0.411804	2.41811	0.99627
GCST90019504	hyperthyroidism(UKB)	Inverse variance weighted (multiplicative random effects)	366	0.281446	0.127572	1.32504	1.0319	1.70146	0.0273724
GCST90019504	hyperthyroidism(UKB)	MR Egger	366	0.466867	0.226889	1.59499	1.02241	2.48823	0.040332
GCST90019504	hyperthyroidism(UKB)	Weighted median	366	-0.136977	0.173542	0.87199	0.620569	1.22527	0.429935
GCST90019504	hyperthyroidism(Thyroidomics Consortium)	Inverse variance weighted (multiplicative random effects)	359	-0.0571127	0.085025	0.944488	0.799506	1.11576	0.501764
GCST90019504	hyperthyroidism(Thyroidomics Consortium)	MR Egger	359	-0.0937453	0.150567	0.910515	0.677832	1.22307	0.533934
GCST90019504	hyperthyroidism(Thyroidomics Consortium)	Weighted median	359	0.104361	0.15941	1.11	0.812139	1.51711	0.512681
GCST90019505	hyperthyroidism(UKB)	Inverse variance weighted (multiplicative random effects)	285	0.012622	0.0832656	1.0127	0.86021	1.19223	0.879512
GCST90019505	hyperthyroidism(UKB)	MR Egger	285	0.128273	0.102204	1.13686	0.930487	1.38901	0.21049
GCST90019505	hyperthyroidism(UKB)	Weighted median	285	0.0292602	0.12525	1.02969	0.80555	1.3162	0.815285
GCST90019505	hyperthyroidism(Thyroidomics Consortium)	Inverse variance weighted (multiplicative random effects)	277	0.184667	0.072943	1.20282	1.04258	1.38768	0.0113523
GCST90019505	hyperthyroidism(Thyroidomics Consortium)	MR Egger	277	0.2817	0.0906369	1.32538	1.10966	1.58304	0.00208096
GCST90019505	hyperthyroidism(Thyroidomics Consortium)	Weighted median	277	0.202997	0.112627	1.22507	0.982405	1.52767	0.0714847
GCST90019506	hyperthyroidism(UKB)	Inverse variance weighted (multiplicative random effects)	180	0.10469	0.121567	1.11037	0.874956	1.40911	0.389144
GCST90019506	hyperthyroidism(UKB)	MR Egger	180	0.3052	0.259598	1.3569	0.815779	2.25694	0.241299
GCST90019506	hyperthyroidism(UKB)	Weighted median	180	-0.0114741	0.161139	0.988591	0.720863	1.35575	0.943233
GCST90019506	hyperthyroidism(Thyroidomics Consortium)	Inverse variance weighted (multiplicative random effects)	178	0.0147274	0.101973	1.01484	0.830989	1.23936	0.885165
GCST90019506	hyperthyroidism(Thyroidomics Consortium)	MR Egger	178	0.0428483	0.219285	1.04378	0.679124	1.60424	0.845305
GCST90019506	hyperthyroidism(Thyroidomics Consortium)	Weighted median	178	-0.222678	0.143124	0.800373	0.604593	1.05955	0.119747
GCST90019507	hyperthyroidism(UKB)	Inverse variance weighted (multiplicative random effects)	374	0.0730264	0.103059	1.07576	0.879002	1.31656	0.478578
GCST90019507	hyperthyroidism(UKB)	MR Egger	374	-0.0133378	0.195451	0.986751	0.672722	1.44737	0.94563
GCST90019507	hyperthyroidism(UKB)	Weighted median	374	-0.0851548	0.165275	0.91837	0.664252	1.2697	0.606391
GCST90019507	hyperthyroidism(Thyroidomics Consortium)	Inverse variance weighted (multiplicative random effects)	369	0.00411461	0.0927877	1.00412	0.837152	1.2044	0.96463
GCST90019507	hyperthyroidism(Thyroidomics Consortium)	MR Egger	369	0.0457138	0.175636	1.04677	0.741906	1.47692	0.794797
GCST90019507	hyperthyroidism(Thyroidomics Consortium)	Weighted median	369	0.0527181	0.146948	1.05413	0.790334	1.40598	0.719779
GCST90019508	hyperthyroidism(UKB)	Inverse variance weighted (multiplicative random effects)	255	0.351741	0.186528	1.42154	0.986242	2.04897	0.0593316
GCST90019508	hyperthyroidism(UKB)	MR Egger	255	0.698765	0.3276	2.01127	1.05831	3.82233	0.0338888
GCST90019508	hyperthyroidism(UKB)	Weighted median	255	0.124936	0.261627	1.13308	0.678512	1.89217	0.632982
GCST90019508	hyperthyroidism(Thyroidomics Consortium)	Inverse variance weighted (multiplicative random effects)	247	0.0239257	0.133697	1.02421	0.788108	1.33105	0.857973
GCST90019508	hyperthyroidism(Thyroidomics Consortium)	MR Egger	247	0.0172751	0.230857	1.01743	0.647132	1.5996	0.940411
GCST90019508	hyperthyroidism(Thyroidomics Consortium)	Weighted median	247	0.182907	0.21273	1.2007	0.791328	1.82186	0.389894
GCST90019509	hyperthyroidism(UKB)	Inverse variance weighted (multiplicative random effects)	362	0.32378	0.149496	1.38234	1.03125	1.85298	0.0303255
GCST90019509	hyperthyroidism(UKB)	MR Egger	362	0.474697	0.28103	1.60753	0.926703	2.78854	0.0920601
GCST90019509	hyperthyroidism(UKB)	Weighted median	362	0.116543	0.168839	1.12361	0.807041	1.56434	0.490029
GCST90019509	hyperthyroidism(Thyroidomics Consortium)	Inverse variance weighted (multiplicative random effects)	357	0.0601228	0.0850471	1.06197	0.898913	1.2546	0.479607
GCST90019509	hyperthyroidism(Thyroidomics Consortium)	MR Egger	357	0.0346937	0.162097	1.0353	0.753507	1.42248	0.830646
GCST90019509	hyperthyroidism(Thyroidomics Consortium)	Weighted median	357	0.0095564	0.143487	1.0096	0.7621	1.33748	0.946899
GCST90019510	hyperthyroidism(UKB)	Inverse variance weighted (multiplicative random effects)	383	0.0548896	0.0807235	1.05642	0.901831	1.23752	0.496523
GCST90019510	hyperthyroidism(UKB)	MR Egger	383	0.295051	0.133255	1.3432	1.03445	1.74409	0.027407
GCST90019510	hyperthyroidism(UKB)	Weighted median	383	0.346855	0.150685	1.41461	1.05286	1.90065	0.0213432
GCST90019510	hyperthyroidism(Thyroidomics Consortium)	Inverse variance weighted (multiplicative random effects)	381	-0.045072	0.0731183	0.955929	0.828297	1.10323	0.537614
GCST90019510	hyperthyroidism(Thyroidomics Consortium)	MR Egger	381	0.0461365	0.116955	1.04722	0.832688	1.31702	0.693449
GCST90019510	hyperthyroidism(Thyroidomics Consortium)	Weighted median	381	0.0461768	0.13234	1.04726	0.807986	1.35739	0.727146
GCST90019511	hyperthyroidism(UKB)	Inverse variance weighted (multiplicative random effects)	385	-0.107853	0.0866864	0.897759	0.757479	1.06402	0.213434
GCST90019511	hyperthyroidism(UKB)	MR Egger	385	0.202424	0.152941	1.22437	0.907246	1.65233	0.186446
GCST90019511	hyperthyroidism(UKB)	Weighted median	385	-0.105223	0.154703	0.900124	0.664686	1.21896	0.496402
GCST90019511	hyperthyroidism(Thyroidomics Consortium)	Inverse variance weighted (multiplicative random effects)	379	-0.012741	0.0896436	0.98734	0.828248	1.17699	0.886977
GCST90019511	hyperthyroidism(Thyroidomics Consortium)	MR Egger	379	-0.217423	0.158021	0.80459	0.590288	1.09669	0.169666
GCST90019511	hyperthyroidism(Thyroidomics Consortium)	Weighted median	379	-0.0764674	0.136987	0.926383	0.708247	1.2117	0.576702
GCST90019512	hyperthyroidism(UKB)	Inverse variance weighted (multiplicative random effects)	312	0.105145	0.0893499	1.11087	0.932412	1.32349	0.239285
GCST90019512	hyperthyroidism(UKB)	MR Egger	312	0.123805	0.124336	1.1318	0.887015	1.44413	0.320158
GCST90019512	hyperthyroidism(UKB)	Weighted median	312	0.123201	0.140694	1.13111	0.858507	1.49028	0.381214
GCST90019512	hyperthyroidism(Thyroidomics Consortium)	Inverse variance weighted (multiplicative random effects)	301	-0.177518	0.0779271	0.837346	0.71874	0.975524	0.0227265
GCST90019512	hyperthyroidism(Thyroidomics Consortium)	MR Egger	301	-0.246555	0.112834	0.781489	0.626436	0.974919	0.0296561
GCST90019512	hyperthyroidism(Thyroidomics Consortium)	Weighted median	301	-0.161994	0.124333	0.850446	0.666519	1.08513	0.192605
GCST90019513	hyperthyroidism(UKB)	Inverse variance weighted (multiplicative random effects)	234	-0.12644	0.0823609	0.881227	0.749861	1.03561	0.124735
GCST90019513	hyperthyroidism(UKB)	MR Egger	234	-0.101883	0.0919059	0.903135	0.75426	1.0814	0.268769
GCST90019513	hyperthyroidism(UKB)	Weighted median	234	-0.123602	0.0956098	0.883731	0.732716	1.06587	0.196088
GCST90019513	hyperthyroidism(Thyroidomics Consortium)	Inverse variance weighted (multiplicative random effects)	225	0.062591	0.0683697	1.06459	0.931077	1.21725	0.35994
GCST90019513	hyperthyroidism(Thyroidomics Consortium)	MR Egger	225	0.0462455	0.0780903	1.04733	0.898695	1.22055	0.554313
GCST90019513	hyperthyroidism(Thyroidomics Consortium)	Weighted median	225	0.0715974	0.0919908	1.07422	0.896995	1.28647	0.436386
GCST90019514	hyperthyroidism(UKB)	Inverse variance weighted (multiplicative random effects)	9	1.03453	0.766475	2.81379	0.626404	12.6394	0.177104
GCST90019514	hyperthyroidism(UKB)	MR Egger	9	3.1262	1.9351	22.7871	0.513453	1011.3	0.150231
GCST90019514	hyperthyroidism(UKB)	Weighted median	9	0.0670789	0.666634	1.06938	0.289522	3.94987	0.91985
GCST90019514	hyperthyroidism(Thyroidomics Consortium)	Inverse variance weighted (multiplicative random effects)	8	0.490753	0.318296	1.63355	0.875371	3.04839	0.123119
GCST90019514	hyperthyroidism(Thyroidomics Consortium)	MR Egger	8	1.4608	1.16507	4.30939	0.43923	42.2805	0.256542
GCST90019514	hyperthyroidism(Thyroidomics Consortium)	Weighted median	8	0.602716	0.506156	1.82707	0.677497	4.92725	0.233743
GCST90019515	hyperthyroidism(UKB)	Inverse variance weighted (multiplicative random effects)	361	0.179014	0.10034	1.19604	0.982503	1.45598	0.074411
GCST90019515	hyperthyroidism(UKB)	MR Egger	361	0.0210277	0.183657	1.02125	0.712526	1.46374	0.90891
GCST90019515	hyperthyroidism(UKB)	Weighted median	361	0.171378	0.177165	1.18694	0.838731	1.67971	0.333376
GCST90019515	hyperthyroidism(Thyroidomics Consortium)	Inverse variance weighted (multiplicative random effects)	356	0.0535463	0.0871747	1.05501	0.889304	1.25158	0.539056
GCST90019515	hyperthyroidism(Thyroidomics Consortium)	MR Egger	356	0.193813	0.16096	1.21387	0.885442	1.66412	0.229352
GCST90019515	hyperthyroidism(Thyroidomics Consortium)	Weighted median	356	0.0230416	0.141738	1.02331	0.775099	1.351	0.870861
GCST90019516	hyperthyroidism(UKB)	Inverse variance weighted (multiplicative random effects)	297	0.0738422	0.112263	1.07664	0.86399	1.34162	0.510692
GCST90019516	hyperthyroidism(UKB)	MR Egger	297	0.0614494	0.189922	1.06338	0.732863	1.54295	0.746507
GCST90019516	hyperthyroidism(UKB)	Weighted median	297	-0.0182058	0.205626	0.981959	0.656238	1.46935	0.929448
GCST90019516	hyperthyroidism(Thyroidomics Consortium)	Inverse variance weighted (multiplicative random effects)	294	0.14121	0.112729	1.15167	0.923358	1.43643	0.210333
GCST90019516	hyperthyroidism(Thyroidomics Consortium)	MR Egger	294	-0.0236464	0.194011	0.976631	0.667706	1.42849	0.903076
GCST90019516	hyperthyroidism(Thyroidomics Consortium)	Weighted median	294	0.179554	0.171257	1.19668	0.855466	1.674	0.294432
GCST90019517	hyperthyroidism(UKB)	Inverse variance weighted (multiplicative random effects)	21	-1.52853	1.07411	0.216854	0.026416	1.7802	0.154717
GCST90019517	hyperthyroidism(UKB)	MR Egger	21	-7.35394	4.19359	0.000640065	1.72412e-07	2.37619	0.0956146
GCST90019517	hyperthyroidism(UKB)	Weighted median	21	-0.30908	0.64721	0.734122	0.206468	2.61026	0.632965
GCST90019517	hyperthyroidism(Thyroidomics Consortium)	Inverse variance weighted (multiplicative random effects)	20	-0.550273	0.452639	0.576793	0.237534	1.4006	0.2241
GCST90019517	hyperthyroidism(Thyroidomics Consortium)	MR Egger	20	-3.79494	1.88578	0.0224843	0.000558049	0.905912	0.0593869
GCST90019517	hyperthyroidism(Thyroidomics Consortium)	Weighted median	20	-0.873995	0.577481	0.417281	0.134545	1.29417	0.130163
GCST90019518	hyperthyroidism(UKB)	Inverse variance weighted (multiplicative random effects)	378	0.158722	0.0810517	1.17201	0.99986	1.3738	0.0501976
GCST90019518	hyperthyroidism(UKB)	MR Egger	378	0.112791	0.115749	1.1194	0.892189	1.40447	0.330463
GCST90019518	hyperthyroidism(UKB)	Weighted median	378	0.166791	0.129152	1.18151	0.917276	1.52185	0.196554
GCST90019518	hyperthyroidism(Thyroidomics Consortium)	Inverse variance weighted (multiplicative random effects)	369	0.0277637	0.0653079	1.02815	0.90462	1.16855	0.670749
GCST90019518	hyperthyroidism(Thyroidomics Consortium)	MR Egger	369	0.0967295	0.0939047	1.10156	0.91638	1.32417	0.30365
GCST90019518	hyperthyroidism(Thyroidomics Consortium)	Weighted median	369	-0.0922561	0.112351	0.911872	0.731643	1.1365	0.411564
GCST90019519	hyperthyroidism(UKB)	Inverse variance weighted (multiplicative random effects)	40	0.19652	0.457941	1.21716	0.496067	2.98645	0.667822
GCST90019519	hyperthyroidism(UKB)	MR Egger	40	-0.631586	1.43449	0.531748	0.0319628	8.84639	0.662224
GCST90019519	hyperthyroidism(UKB)	Weighted median	40	-0.268741	0.47359	0.764342	0.302106	1.93382	0.570405
GCST90019519	hyperthyroidism(Thyroidomics Consortium)	Inverse variance weighted (multiplicative random effects)	39	0.0284008	0.268972	1.02881	0.607268	1.74296	0.915908
GCST90019519	hyperthyroidism(Thyroidomics Consortium)	MR Egger	39	-0.110565	0.891506	0.895328	0.155997	5.13863	0.90197
GCST90019519	hyperthyroidism(Thyroidomics Consortium)	Weighted median	39	0.521787	0.388621	1.68504	0.786698	3.6092	0.179381
GCST90019520	hyperthyroidism(UKB)	Inverse variance weighted (multiplicative random effects)	76	0.503317	0.266467	1.6542	0.98122	2.78875	0.0589119
GCST90019520	hyperthyroidism(UKB)	MR Egger	76	0.138028	0.509489	1.14801	0.422921	3.11624	0.78721
GCST90019520	hyperthyroidism(UKB)	Weighted median	76	-0.226761	0.279568	0.797111	0.460836	1.37877	0.417301
GCST90019520	hyperthyroidism(Thyroidomics Consortium)	Inverse variance weighted (multiplicative random effects)	74	0.239695	0.18822	1.27086	0.878784	1.83787	0.202846
GCST90019520	hyperthyroidism(Thyroidomics Consortium)	MR Egger	74	-0.0697024	0.373591	0.932671	0.448458	1.93971	0.852519
GCST90019520	hyperthyroidism(Thyroidomics Consortium)	Weighted median	74	0.0138699	0.272954	1.01397	0.593855	1.73128	0.959474
GCST90019521	hyperthyroidism(UKB)	Inverse variance weighted (multiplicative random effects)	286	0.0922046	0.0727821	1.09659	0.950803	1.26473	0.205206
GCST90019521	hyperthyroidism(UKB)	MR Egger	286	0.111801	0.0852527	1.11829	0.946207	1.32167	0.190779
GCST90019521	hyperthyroidism(UKB)	Weighted median	286	0.0348522	0.109216	1.03547	0.835929	1.28263	0.749642
GCST90019521	hyperthyroidism(Thyroidomics Consortium)	Inverse variance weighted (multiplicative random effects)	282	0.248969	0.0683255	1.2827	1.12193	1.46651	0.000268575
GCST90019521	hyperthyroidism(Thyroidomics Consortium)	MR Egger	282	0.213158	0.0806588	1.23758	1.05661	1.44954	0.00868754
GCST90019521	hyperthyroidism(Thyroidomics Consortium)	Weighted median	282	0.2377	0.10401	1.26833	1.03442	1.55513	0.0222918
GCST90019522	hyperthyroidism(UKB)	Inverse variance weighted (multiplicative random effects)	167	-0.0378381	0.170223	0.962869	0.689716	1.3442	0.824092
GCST90019522	hyperthyroidism(UKB)	MR Egger	167	-0.423084	0.338018	0.655024	0.337699	1.27053	0.212465
GCST90019522	hyperthyroidism(UKB)	Weighted median	167	0.0452835	0.174248	1.04632	0.743607	1.47228	0.794957
GCST90019522	hyperthyroidism(Thyroidomics Consortium)	Inverse variance weighted (multiplicative random effects)	162	0.218687	0.0925235	1.24444	1.03805	1.49187	0.0180991
GCST90019522	hyperthyroidism(Thyroidomics Consortium)	MR Egger	162	0.325614	0.183683	1.38488	0.966181	1.98503	0.0781812
GCST90019522	hyperthyroidism(Thyroidomics Consortium)	Weighted median	162	0.444378	0.16991	1.55952	1.11779	2.17581	0.00891289
GCST90019523	hyperthyroidism(UKB)	Inverse variance weighted (multiplicative random effects)	346	-0.251878	0.127696	0.77734	0.60522	0.998409	0.0485558
GCST90019523	hyperthyroidism(UKB)	MR Egger	346	-0.515014	0.210506	0.597492	0.3955	0.902648	0.014923
GCST90019523	hyperthyroidism(UKB)	Weighted median	346	-0.447636	0.174322	0.639137	0.45416	0.899456	0.0102324
GCST90019523	hyperthyroidism(Thyroidomics Consortium)	Inverse variance weighted (multiplicative random effects)	338	-0.171785	0.091649	0.84216	0.70369	1.00788	0.0608779
GCST90019523	hyperthyroidism(Thyroidomics Consortium)	MR Egger	338	-0.130354	0.15047	0.877785	0.65359	1.17888	0.386936
GCST90019523	hyperthyroidism(Thyroidomics Consortium)	Weighted median	338	-0.308317	0.177751	0.734683	0.518555	1.04089	0.0828219
GCST90019524	hyperthyroidism(UKB)	Inverse variance weighted (multiplicative random effects)	351	0.10482	0.117961	1.11051	0.881277	1.39937	0.374219
GCST90019524	hyperthyroidism(UKB)	MR Egger	351	0.185304	0.231083	1.20358	0.765199	1.89312	0.423161
GCST90019524	hyperthyroidism(UKB)	Weighted median	351	0.0536847	0.191345	1.05515	0.725168	1.53529	0.779045
GCST90019524	hyperthyroidism(Thyroidomics Consortium)	Inverse variance weighted (multiplicative random effects)	347	-0.102943	0.0964828	0.902178	0.746731	1.08998	0.285989
GCST90019524	hyperthyroidism(Thyroidomics Consortium)	MR Egger	347	-0.0683152	0.190319	0.933966	0.643173	1.35623	0.719852
GCST90019524	hyperthyroidism(Thyroidomics Consortium)	Weighted median	347	-0.164418	0.167716	0.848387	0.610706	1.17857	0.326919
GCST90019525	hyperthyroidism(UKB)	Inverse variance weighted (multiplicative random effects)	126	-0.134417	0.133446	0.874225	0.673026	1.13557	0.313804
GCST90019525	hyperthyroidism(UKB)	MR Egger	126	-0.322122	0.282537	0.72461	0.416489	1.26068	0.25644
GCST90019525	hyperthyroidism(UKB)	Weighted median	126	-0.305491	0.198852	0.736762	0.498954	1.08791	0.124472
GCST90019525	hyperthyroidism(Thyroidomics Consortium)	Inverse variance weighted (multiplicative random effects)	125	-0.158621	0.176465	0.853319	0.603812	1.20593	0.368716
GCST90019525	hyperthyroidism(Thyroidomics Consortium)	MR Egger	125	0.0329305	0.373887	1.03348	0.496641	2.1506	0.929959
GCST90019525	hyperthyroidism(Thyroidomics Consortium)	Weighted median	125	0.0319542	0.185709	1.03247	0.717462	1.48579	0.863386
GCST90019526	hyperthyroidism(UKB)	Inverse variance weighted (multiplicative random effects)	300	-0.130392	0.100086	0.877751	0.7214	1.06799	0.192644
GCST90019526	hyperthyroidism(UKB)	MR Egger	300	-0.12878	0.133249	0.879168	0.677093	1.14155	0.334598
GCST90019526	hyperthyroidism(UKB)	Weighted median	300	-0.179734	0.134747	0.835493	0.641569	1.08803	0.182249
GCST90019526	hyperthyroidism(Thyroidomics Consortium)	Inverse variance weighted (multiplicative random effects)	293	-0.0534693	0.0850413	0.947935	0.802398	1.11987	0.529516
GCST90019526	hyperthyroidism(Thyroidomics Consortium)	MR Egger	293	-0.0968954	0.112624	0.907651	0.727866	1.13184	0.390306
GCST90019526	hyperthyroidism(Thyroidomics Consortium)	Weighted median	293	-0.150892	0.114664	0.85994	0.686855	1.07664	0.188189
