# Supplementary material for: Causal validation of the relationship between 35 blood and urine biomarkers and hyperthyroidism: a bidirectional Mendelian randomization study and meta-analysis
Source: Front Endocrinol (Lausanne). 2024 Aug 12;15:1430798. doi: 10.3389/fendo.2024.1430798 (PMC11345139; doi:10.3389/fendo.2024.1430798)
Supplement: Supplementary Table 3 — Results of the heterogeneity test. [file Table3.xlsx]

## Sheet: Sheet 1
exposure	outcome	method	nsnp	or	or_lci95	or_uci95	pval
GCST90019492	hyperthyroidism(UKB)	Inverse variance weighted (multiplicative random effects)	325	0.853464	0.668638	1.08938	0.203197
GCST90019492	hyperthyroidism(Thyroidomics Consortium)	Inverse variance weighted (multiplicative random effects)	319	0.943309	0.762825	1.16649	0.590133
meta-analysis				0.90349	0.769745	1.06048	0.214368
GCST90019493	hyperthyroidism(UKB)	Inverse variance weighted (multiplicative random effects)	145	0.753795	0.577646	0.983659	0.0374036
GCST90019493	hyperthyroidism(Thyroidomics Consortium)	Inverse variance weighted (multiplicative random effects)	139	0.91331	0.755731	1.10374	0.348009
meta-analysis				0.856242	0.733804	0.999109	0.0486864
GCST90019494	hyperthyroidism(UKB)	Inverse variance weighted (multiplicative random effects)	338	0.763172	0.593836	0.980795	0.0347298
GCST90019494	hyperthyroidism(Thyroidomics Consortium)	Inverse variance weighted (multiplicative random effects)	333	1.08423	0.932557	1.26056	0.292886
meta-analysis				0.923311	0.6553	1.30093	0.648311
GCST90019495	hyperthyroidism(UKB)	Inverse variance weighted (multiplicative random effects)	329	0.93696	0.739464	1.1872	0.589785
GCST90019495	hyperthyroidism(Thyroidomics Consortium)	Inverse variance weighted (multiplicative random effects)	325	1.09394	0.930076	1.28668	0.278153
meta-analysis				1.04109	0.910664	1.19019	0.555445
GCST90019496	hyperthyroidism(UKB)	Inverse variance weighted (multiplicative random effects)	312	1.1357	0.930688	1.38587	0.210276
GCST90019496	hyperthyroidism(Thyroidomics Consortium)	Inverse variance weighted (multiplicative random effects)	304	0.88051	0.733079	1.05759	0.173481
meta-analysis				0.989531	0.864719	1.13236	0.878404
GCST90019497	hyperthyroidism(UKB)	Inverse variance weighted (multiplicative random effects)	315	0.986061	0.767354	1.2671	0.912635
GCST90019497	hyperthyroidism(Thyroidomics Consortium)	Inverse variance weighted (multiplicative random effects)	311	1.03883	0.815255	1.32372	0.757997
meta-analysis				1.013	0.850995	1.20585	0.884466
GCST90019498	hyperthyroidism(UKB)	Inverse variance weighted (multiplicative random effects)	333	0.827954	0.617362	1.11038	0.207386
GCST90019498	hyperthyroidism(Thyroidomics Consortium)	Inverse variance weighted (multiplicative random effects)	325	1.21347	0.979794	1.50288	0.0762366
meta-analysis				1.01623	0.699373	1.47663	0.932716
GCST90019499	hyperthyroidism(UKB)	Inverse variance weighted (multiplicative random effects)	338	1.08231	0.853781	1.37202	0.513326
GCST90019499	hyperthyroidism(Thyroidomics Consortium)	Inverse variance weighted (multiplicative random effects)	332	1.09703	0.890826	1.35097	0.383336
meta-analysis				1.0906	0.932632	1.27533	0.277312
GCST90019500	hyperthyroidism(UKB)	Inverse variance weighted (multiplicative random effects)	326	1.02845	0.814867	1.29801	0.813286
GCST90019500	hyperthyroidism(Thyroidomics Consortium)	Inverse variance weighted (multiplicative random effects)	322	1.00266	0.799166	1.25797	0.981686
meta-analysis				1.01514	0.862918	1.19421	0.856148
GCST90019501	hyperthyroidism(UKB)	Inverse variance weighted (multiplicative random effects)	310	0.918739	0.726986	1.16107	0.477946
GCST90019501	hyperthyroidism(Thyroidomics Consortium)	Inverse variance weighted (multiplicative random effects)	309	0.947965	0.809794	1.10971	0.506153
meta-analysis				0.938757	0.823742	1.06983	0.343254
GCST90019502	hyperthyroidism(UKB)	Inverse variance weighted (multiplicative random effects)	192	0.908191	0.721563	1.14309	0.411921
GCST90019502	hyperthyroidism(Thyroidomics Consortium)	Inverse variance weighted (multiplicative random effects)	190	1.00568	0.839539	1.2047	0.950967
meta-analysis				0.967336	0.839251	1.11497	0.646766
GCST90019503_	hyperthyroidism(UKB)	Inverse variance weighted (multiplicative random effects)	37	1.11302	0.502423	2.46566	0.791893
GCST90019503_	hyperthyroidism(Thyroidomics Consortium)	Inverse variance weighted (multiplicative random effects)	37	1.19451	0.534677	2.66863	0.664739
meta-analysis				1.15261	0.654848	2.02874	0.622452
GCST90019504	hyperthyroidism(UKB)	Inverse variance weighted (multiplicative random effects)	366	1.32504	1.0319	1.70146	0.0273724
GCST90019504	hyperthyroidism(Thyroidomics Consortium)	Inverse variance weighted (multiplicative random effects)	359	0.944488	0.799506	1.11576	0.501764
meta-analysis				1.10385	0.79299	1.53658	0.558196
GCST90019505	hyperthyroidism(UKB)	Inverse variance weighted (multiplicative random effects)	285	1.0127	0.86021	1.19223	0.879512
GCST90019505	hyperthyroidism(Thyroidomics Consortium)	Inverse variance weighted (multiplicative random effects)	277	1.20282	1.04258	1.38768	0.0113523
meta-analysis				1.11624	1.00243	1.24297	0.04505
GCST90019506	hyperthyroidism(UKB)	Inverse variance weighted (multiplicative random effects)	180	1.11037	0.874956	1.40911	0.389144
GCST90019506	hyperthyroidism(Thyroidomics Consortium)	Inverse variance weighted (multiplicative random effects)	178	1.01484	0.830989	1.23936	0.885165
meta-analysis				1.05325	0.903712	1.22754	0.506631
GCST90019507	hyperthyroidism(UKB)	Inverse variance weighted (multiplicative random effects)	374	1.07576	0.879002	1.31656	0.478578
GCST90019507	hyperthyroidism(Thyroidomics Consortium)	Inverse variance weighted (multiplicative random effects)	369	1.00412	0.837152	1.2044	0.96463
meta-analysis				1.03558	0.904666	1.18545	0.612101
GCST90019508	hyperthyroidism(UKB)	Inverse variance weighted (multiplicative random effects)	255	1.42154	0.986242	2.04897	0.0593316
GCST90019508	hyperthyroidism(Thyroidomics Consortium)	Inverse variance weighted (multiplicative random effects)	247	1.02421	0.788108	1.33105	0.857973
meta-analysis				1.14475	0.925147	1.41647	0.213491
GCST90019509	hyperthyroidism(UKB)	Inverse variance weighted (multiplicative random effects)	362	1.38234	1.03125	1.85298	0.0303255
GCST90019509	hyperthyroidism(Thyroidomics Consortium)	Inverse variance weighted (multiplicative random effects)	357	1.06197	0.898913	1.2546	0.479607
meta-analysis				1.13268	0.979906	1.30928	0.0919106
GCST90019510	hyperthyroidism(UKB)	Inverse variance weighted (multiplicative random effects)	383	1.05642	0.901831	1.23752	0.496523
GCST90019510	hyperthyroidism(Thyroidomics Consortium)	Inverse variance weighted (multiplicative random effects)	381	0.955929	0.828297	1.10323	0.537614
meta-analysis				0.999979	0.899211	1.11204	0.999695
GCST90019511	hyperthyroidism(UKB)	Inverse variance weighted (multiplicative random effects)	385	0.897759	0.757479	1.06402	0.213434
GCST90019511	hyperthyroidism(Thyroidomics Consortium)	Inverse variance weighted (multiplicative random effects)	379	0.98734	0.828248	1.17699	0.886977
meta-analysis				0.939984	0.83191	1.0621	0.320613
GCST90019512	hyperthyroidism(UKB)	Inverse variance weighted (multiplicative random effects)	312	1.11087	0.932412	1.32349	0.239285
GCST90019512	hyperthyroidism(Thyroidomics Consortium)	Inverse variance weighted (multiplicative random effects)	301	0.837346	0.71874	0.975524	0.0227265
meta-analysis				0.961206	0.728697	1.2679	0.77945
GCST90019513	hyperthyroidism(UKB)	Inverse variance weighted (multiplicative random effects)	234	0.881227	0.749861	1.03561	0.124735
GCST90019513	hyperthyroidism(Thyroidomics Consortium)	Inverse variance weighted (multiplicative random effects)	225	1.06459	0.931077	1.21725	0.35994
meta-analysis				0.985577	0.88902	1.09262	0.782419
GCST90019514	hyperthyroidism(UKB)	Inverse variance weighted (multiplicative random effects)	9	2.81379	0.626404	12.6394	0.177104
GCST90019514	hyperthyroidism(Thyroidomics Consortium)	Inverse variance weighted (multiplicative random effects)	8	1.63355	0.875371	3.04839	0.123119
meta-analysis				1.76957	0.994594	3.14839	0.0521904
GCST90019515	hyperthyroidism(UKB)	Inverse variance weighted (multiplicative random effects)	361	1.19604	0.982503	1.45598	0.074411
GCST90019515	hyperthyroidism(Thyroidomics Consortium)	Inverse variance weighted (multiplicative random effects)	356	1.05501	0.889304	1.25158	0.539056
meta-analysis				1.11351	0.97876	1.2668	0.102307
GCST90019516	hyperthyroidism(UKB)	Inverse variance weighted (multiplicative random effects)	297	1.07664	0.86399	1.34162	0.510692
GCST90019516	hyperthyroidism(Thyroidomics Consortium)	Inverse variance weighted (multiplicative random effects)	294	1.15167	0.923358	1.43643	0.210333
meta-analysis				1.11336	0.952635	1.30121	0.177019
GCST90019517	hyperthyroidism(UKB)	Inverse variance weighted (multiplicative random effects)	21	0.216854	0.026416	1.7802	0.154717
GCST90019517	hyperthyroidism(Thyroidomics Consortium)	Inverse variance weighted (multiplicative random effects)	20	0.576793	0.237534	1.4006	0.2241
meta-analysis				0.49768	0.219733	1.12721	0.0943439
GCST90019518	hyperthyroidism(UKB)	Inverse variance weighted (multiplicative random effects)	378	1.17201	0.99986	1.3738	0.0501976
GCST90019518	hyperthyroidism(Thyroidomics Consortium)	Inverse variance weighted (multiplicative random effects)	369	1.02815	0.90462	1.16855	0.670749
meta-analysis				1.08255	0.979849	1.19601	0.11883
GCST90019519	hyperthyroidism(UKB)	Inverse variance weighted (multiplicative random effects)	40	1.21716	0.496067	2.98645	0.667822
GCST90019519	hyperthyroidism(Thyroidomics Consortium)	Inverse variance weighted (multiplicative random effects)	39	1.02881	0.607268	1.74296	0.915908
meta-analysis				1.07414	0.681777	1.69232	0.757789
GCST90019520	hyperthyroidism(UKB)	Inverse variance weighted (multiplicative random effects)	76	1.6542	0.98122	2.78875	0.0589119
GCST90019520	hyperthyroidism(Thyroidomics Consortium)	Inverse variance weighted (multiplicative random effects)	74	1.27086	0.878784	1.83787	0.202846
meta-analysis				1.38742	1.02647	1.87529	0.0331784
GCST90019521	hyperthyroidism(UKB)	Inverse variance weighted (multiplicative random effects)	286	1.09659	0.950803	1.26473	0.205206
GCST90019521	hyperthyroidism(Thyroidomics Consortium)	Inverse variance weighted (multiplicative random effects)	282	1.2827	1.12193	1.46651	0.000268575
meta-analysis				1.19188	1.08101	1.31412	0.000425513
GCST90019522	hyperthyroidism(UKB)	Inverse variance weighted (multiplicative random effects)	167	0.962869	0.689716	1.3442	0.824092
GCST90019522	hyperthyroidism(Thyroidomics Consortium)	Inverse variance weighted (multiplicative random effects)	162	1.24444	1.03805	1.49187	0.0180991
meta-analysis				1.17373	1.00085	1.37646	0.0487817
GCST90019523	hyperthyroidism(UKB)	Inverse variance weighted (multiplicative random effects)	346	0.77734	0.60522	0.998409	0.0485558
GCST90019523	hyperthyroidism(Thyroidomics Consortium)	Inverse variance weighted (multiplicative random effects)	338	0.84216	0.70369	1.00788	0.0608779
meta-analysis				0.819538	0.708255	0.948305	0.00752025
GCST90019524	hyperthyroidism(UKB)	Inverse variance weighted (multiplicative random effects)	351	1.11051	0.881277	1.39937	0.374219
GCST90019524	hyperthyroidism(Thyroidomics Consortium)	Inverse variance weighted (multiplicative random effects)	347	0.902178	0.746731	1.08998	0.285989
meta-analysis				0.980528	0.84701	1.13509	0.79232
GCST90019525	hyperthyroidism(UKB)	Inverse variance weighted (multiplicative random effects)	126	0.874225	0.673026	1.13557	0.313804
GCST90019525	hyperthyroidism(Thyroidomics Consortium)	Inverse variance weighted (multiplicative random effects)	125	0.853319	0.603812	1.20593	0.368716
meta-analysis				0.866561	0.703391	1.06758	0.178434
GCST90019526	hyperthyroidism(UKB)	Inverse variance weighted (multiplicative random effects)	300	0.877751	0.7214	1.06799	0.192644
GCST90019526	hyperthyroidism(Thyroidomics Consortium)	Inverse variance weighted (multiplicative random effects)	293	0.947935	0.802398	1.11987	0.529516
meta-analysis				0.917851	0.808365	1.04217	0.185932
