# Supplementary material for: Causal validation of the relationship between 35 blood and urine biomarkers and hyperthyroidism: a bidirectional Mendelian randomization study and meta-analysis
Source: Front Endocrinol (Lausanne). 2024 Aug 12;15:1430798. doi: 10.3389/fendo.2024.1430798 (PMC11345139; doi:10.3389/fendo.2024.1430798)
Supplement: Supplementary Table 4 — Results of MR analysis. [file Table4.xlsx]

## Sheet: Sheet 1
exposure	outcome	method	nsnp	or	or_lci95	or_uci95	pval
GCST90019521	hyperthyroidism(UKB)	Inverse variance weighted (multiplicative random effects)	286	1.09659	0.950803	1.26473	0.205206
GCST90019521	hyperthyroidism(Thyroidomics Consortium)	Inverse variance weighted (multiplicative random effects)	282	1.2827	1.12193	1.46651	0.000268575
meta-analysis				1.19188	1.08101	1.31412	0.0148929
