# Supplementary material for: Causal validation of the relationship between 35 blood and urine biomarkers and hyperthyroidism: a bidirectional Mendelian randomization study and meta-analysis
Source: Front Endocrinol (Lausanne). 2024 Aug 12;15:1430798. doi: 10.3389/fendo.2024.1430798 (PMC11345139; doi:10.3389/fendo.2024.1430798)
Supplement: Supplementary Table 5 — Results of the meta-analysis. [file Table5.xlsx]

## Sheet: Sheet 1
exposure	outcome	method	nsnp	b	se	pval	or	or_lci95	or_uci95
hyperthyroidism(UKB)	GCST90019521_buildGRCh37	Inverse variance weighted (fixed effects)	6	0.0110739	0.00619362	0.147569	1.01114	0.998935	1.02348
hyperthyroidism(UKB)	GCST90019521_buildGRCh37	MR Egger	6	0.0432565	0.0214805	0.114309	1.04421	1.00116	1.08911
hyperthyroidism(UKB)	GCST90019521_buildGRCh37	Weighted median	6	0.0104396	0.00746144	0.161773	1.01049	0.995824	1.02538
hyperthyroidism(Thyroidomics Consortium)	GCST90019521_buildGRCh37	Inverse variance weighted (fixed effects)	13	-0.010613	0.00461469	0.0429168	0.989443	0.980534	0.998433
hyperthyroidism(Thyroidomics Consortium)	GCST90019521_buildGRCh37	MR Egger	13	0.000395514	0.0112875	0.972676	1.0004	0.978506	1.02277
hyperthyroidism(Thyroidomics Consortium)	GCST90019521_buildGRCh37	Weighted median	13	-0.0134708	0.00650837	0.0384744	0.98662	0.974114	0.999286
