# Supplementary material for: Causal validation of the relationship between 35 blood and urine biomarkers and hyperthyroidism: a bidirectional Mendelian randomization study and meta-analysis
Source: Front Endocrinol (Lausanne). 2024 Aug 12;15:1430798. doi: 10.3389/fendo.2024.1430798 (PMC11345139; doi:10.3389/fendo.2024.1430798)
Supplement: Supplementary Table 6 — Results after multiple corrections. [file Table6.xlsx]

## Sheet: Sheet 1
Exposure	Outcome	Egger_intercept	SE	pval
GCST90019492	hyperthyroidism(UKB)	0.004678	0.00412652	0.257785
GCST90019492	hyperthyroidism(Thyroidomics Consortium)	0.00224358	0.00356563	0.529655
GCST90019493	hyperthyroidism(UKB)	-0.000857253	0.00638888	0.89345
GCST90019493	hyperthyroidism(Thyroidomics Consortium)	0.00101574	0.0045637	0.824203
GCST90019494	hyperthyroidism(UKB)	-0.00303414	0.00442376	0.493265
GCST90019494	hyperthyroidism(Thyroidomics Consortium)	-0.00742628	0.00260715	0.0046683
GCST90019495	hyperthyroidism(UKB)	-0.00157202	0.0042391	0.710997
GCST90019495	hyperthyroidism(Thyroidomics Consortium)	-0.00353801	0.00284613	0.214735
GCST90019496	hyperthyroidism(UKB)	-0.00545258	0.00355652	0.126266
GCST90019496	hyperthyroidism(Thyroidomics Consortium)	0.00080934	0.00324808	0.803395
GCST90019497	hyperthyroidism(UKB)	0.000853182	0.00454522	0.851226
GCST90019497	hyperthyroidism(Thyroidomics Consortium)	-0.000972317	0.00412401	0.813767
GCST90019498	hyperthyroidism(UKB)	0.0019198	0.0049611	0.699026
GCST90019498	hyperthyroidism(Thyroidomics Consortium)	-0.00894692	0.0036161	0.0138671
GCST90019499	hyperthyroidism(UKB)	0.000586574	0.0038842	0.880054
GCST90019499	hyperthyroidism(Thyroidomics Consortium)	0.000136355	0.00337031	0.967753
GCST90019500	hyperthyroidism(UKB)	0.00433978	0.00425905	0.308985
GCST90019500	hyperthyroidism(Thyroidomics Consortium)	-0.00177174	0.00413021	0.668232
GCST90019501	hyperthyroidism(UKB)	-0.00344144	0.00419045	0.412135
GCST90019501	hyperthyroidism(Thyroidomics Consortium)	0.00176913	0.00279954	0.5279
GCST90019502	hyperthyroidism(UKB)	0.00419666	0.00605298	0.488954
GCST90019502	hyperthyroidism(Thyroidomics Consortium)	0.00336892	0.00473734	0.477878
GCST90019503_	hyperthyroidism(UKB)	-0.00234979	0.0206757	0.910165
GCST90019503_	hyperthyroidism(Thyroidomics Consortium)	-0.014073	0.0214144	0.515365
GCST90019504	hyperthyroidism(UKB)	-0.00442279	0.00447535	0.323684
GCST90019504	hyperthyroidism(Thyroidomics Consortium)	0.00086893	0.00294575	0.768182
GCST90019505	hyperthyroidism(UKB)	-0.0057569	0.00297783	0.0542026
GCST90019505	hyperthyroidism(Thyroidomics Consortium)	-0.00450991	0.00251865	0.0744569
GCST90019506	hyperthyroidism(UKB)	-0.00533573	0.0061027	0.383121
GCST90019506	hyperthyroidism(Thyroidomics Consortium)	-0.000746023	0.00514623	0.884905
GCST90019507	hyperthyroidism(UKB)	0.00192419	0.0036987	0.60321
GCST90019507	hyperthyroidism(Thyroidomics Consortium)	-0.000919244	0.00329371	0.780333
GCST90019508	hyperthyroidism(UKB)	-0.00825619	0.00641128	0.199006
GCST90019508	hyperthyroidism(Thyroidomics Consortium)	0.000159417	0.00450659	0.97181
GCST90019509	hyperthyroidism(UKB)	-0.00338739	0.00533955	0.526225
GCST90019509	hyperthyroidism(Thyroidomics Consortium)	0.000556505	0.00301838	0.853827
GCST90019510	hyperthyroidism(UKB)	-0.00645318	0.00279694	0.0215777
GCST90019510	hyperthyroidism(Thyroidomics Consortium)	-0.00243554	0.00243748	0.318333
GCST90019511	hyperthyroidism(UKB)	-0.00767879	0.00311555	0.0141521
GCST90019511	hyperthyroidism(Thyroidomics Consortium)	0.00501594	0.00319198	0.116924
GCST90019512	hyperthyroidism(UKB)	-0.000650809	0.00301064	0.828997
GCST90019512	hyperthyroidism(Thyroidomics Consortium)	0.00217895	0.00257441	0.398012
GCST90019513	hyperthyroidism(UKB)	-0.00239992	0.00396358	0.545444
GCST90019513	hyperthyroidism(Thyroidomics Consortium)	0.00146552	0.00315138	0.642357
GCST90019514	hyperthyroidism(UKB)	-0.0724947	0.0618385	0.279415
GCST90019514	hyperthyroidism(Thyroidomics Consortium)	-0.0301352	0.0340684	0.410443
GCST90019515	hyperthyroidism(UKB)	0.0037129	0.00361518	0.305097
GCST90019515	hyperthyroidism(Thyroidomics Consortium)	-0.00325925	0.0031442	0.300634
GCST90019516	hyperthyroidism(UKB)	0.000290169	0.00358362	0.93552
GCST90019516	hyperthyroidism(Thyroidomics Consortium)	0.00369741	0.00354169	0.297363
GCST90019517	hyperthyroidism(UKB)	0.0893912	0.0623138	0.167676
GCST90019517	hyperthyroidism(Thyroidomics Consortium)	0.0479243	0.0271219	0.09418
GCST90019518	hyperthyroidism(UKB)	0.00165843	0.0029811	0.578326
GCST90019518	hyperthyroidism(Thyroidomics Consortium)	-0.00239251	0.00234095	0.307442
GCST90019519	hyperthyroidism(UKB)	0.0139954	0.0229536	0.545673
GCST90019519	hyperthyroidism(Thyroidomics Consortium)	0.00229803	0.014037	0.870849
GCST90019520	hyperthyroidism(UKB)	0.00987173	0.0117268	0.402607
GCST90019520	hyperthyroidism(Thyroidomics Consortium)	0.00793315	0.00827302	0.340809
GCST90019521	hyperthyroidism(UKB)	-0.00115972	0.00261721	0.658022
GCST90019521	hyperthyroidism(Thyroidomics Consortium)	0.0019818	0.00236897	0.403551
GCST90019522	hyperthyroidism(UKB)	0.0110113	0.00835318	0.189257
GCST90019522	hyperthyroidism(Thyroidomics Consortium)	-0.00303891	0.00450709	0.501124
GCST90019523	hyperthyroidism(UKB)	0.00656494	0.00418035	0.117235
GCST90019523	hyperthyroidism(Thyroidomics Consortium)	-0.00103249	0.00297168	0.728477
GCST90019524	hyperthyroidism(UKB)	-0.00166371	0.00410581	0.685573
GCST90019524	hyperthyroidism(Thyroidomics Consortium)	-0.000706117	0.0033436	0.832868
GCST90019525	hyperthyroidism(UKB)	0.00472475	0.00626541	0.452219
GCST90019525	hyperthyroidism(Thyroidomics Consortium)	-0.00479792	0.00824994	0.56192
GCST90019526	hyperthyroidism(UKB)	-5.43948e-05	0.00296064	0.985354
GCST90019526	hyperthyroidism(Thyroidomics Consortium)	0.00145511	0.00247046	0.556316
