# Supplementary material for: Causal validation of the relationship between 35 blood and urine biomarkers and hyperthyroidism: a bidirectional Mendelian randomization study and meta-analysis
Source: Front Endocrinol (Lausanne). 2024 Aug 12;15:1430798. doi: 10.3389/fendo.2024.1430798 (PMC11345139; doi:10.3389/fendo.2024.1430798)
Supplement: Supplementary Table 7 — Results of reverse validation of positive indicators. [file Table7.xlsx]

## Sheet: Sheet 1
Exposure	Outcome	Method	Q	Q_df	Q_pval
GCST90019492	hyperthyroidism(UKB)	MR Egger	378.57	323	0.0179478
GCST90019492	hyperthyroidism(UKB)	Inverse variance weighted	380.076	324	0.0172967
GCST90019492	hyperthyroidism(Thyroidomics Consortium)	MR Egger	366.674	317	0.028428
GCST90019492	hyperthyroidism(Thyroidomics Consortium)	Inverse variance weighted	367.132	318	0.0299068
GCST90019493	hyperthyroidism(UKB)	MR Egger	227.165	143	9.42639e-06
GCST90019493	hyperthyroidism(UKB)	Inverse variance weighted	227.193	144	1.19634e-05
GCST90019493	hyperthyroidism(Thyroidomics Consortium)	MR Egger	140.743	137	0.395766
GCST90019493	hyperthyroidism(Thyroidomics Consortium)	Inverse variance weighted	140.794	138	0.417945
GCST90019494	hyperthyroidism(UKB)	MR Egger	723.487	336	1.73616e-30
GCST90019494	hyperthyroidism(UKB)	Inverse variance weighted	724.5	337	1.94477e-30
GCST90019494	hyperthyroidism(Thyroidomics Consortium)	MR Egger	332.354	331	0.468739
GCST90019494	hyperthyroidism(Thyroidomics Consortium)	Inverse variance weighted	340.5	332	0.362073
GCST90019495	hyperthyroidism(UKB)	MR Egger	593.872	327	9.88179e-18
GCST90019495	hyperthyroidism(UKB)	Inverse variance weighted	594.122	328	1.26368e-17
GCST90019495	hyperthyroidism(Thyroidomics Consortium)	MR Egger	356.433	323	0.0970441
GCST90019495	hyperthyroidism(Thyroidomics Consortium)	Inverse variance weighted	358.138	324	0.0929787
GCST90019496	hyperthyroidism(UKB)	MR Egger	351.394	310	0.0525929
GCST90019496	hyperthyroidism(UKB)	Inverse variance weighted	354.059	311	0.0465629
GCST90019496	hyperthyroidism(Thyroidomics Consortium)	MR Egger	379.626	302	0.00159383
GCST90019496	hyperthyroidism(Thyroidomics Consortium)	Inverse variance weighted	379.704	303	0.00179208
GCST90019497	hyperthyroidism(UKB)	MR Egger	335.644	313	0.181261
GCST90019497	hyperthyroidism(UKB)	Inverse variance weighted	335.682	314	0.191469
GCST90019497	hyperthyroidism(Thyroidomics Consortium)	MR Egger	441.471	309	1.06486e-06
GCST90019497	hyperthyroidism(Thyroidomics Consortium)	Inverse variance weighted	441.55	310	1.26693e-06
GCST90019498	hyperthyroidism(UKB)	MR Egger	522.166	331	9.38875e-11
GCST90019498	hyperthyroidism(UKB)	Inverse variance weighted	522.402	332	1.1347e-10
GCST90019498	hyperthyroidism(Thyroidomics Consortium)	MR Egger	332.574	323	0.344872
GCST90019498	hyperthyroidism(Thyroidomics Consortium)	Inverse variance weighted	338.877	324	0.273648
GCST90019499	hyperthyroidism(UKB)	MR Egger	327.419	336	0.620996
GCST90019499	hyperthyroidism(UKB)	Inverse variance weighted	327.442	337	0.635313
GCST90019499	hyperthyroidism(Thyroidomics Consortium)	MR Egger	326.244	330	0.548064
GCST90019499	hyperthyroidism(Thyroidomics Consortium)	Inverse variance weighted	326.246	331	0.563449
GCST90019500	hyperthyroidism(UKB)	MR Egger	361.533	324	0.0739484
GCST90019500	hyperthyroidism(UKB)	Inverse variance weighted	362.691	325	0.0734304
GCST90019500	hyperthyroidism(Thyroidomics Consortium)	MR Egger	434.511	320	2.04117e-05
GCST90019500	hyperthyroidism(Thyroidomics Consortium)	Inverse variance weighted	434.761	321	2.3174e-05
GCST90019501	hyperthyroidism(UKB)	MR Egger	553.698	308	2.96444e-16
GCST90019501	hyperthyroidism(UKB)	Inverse variance weighted	554.911	309	3.0392e-16
GCST90019501	hyperthyroidism(Thyroidomics Consortium)	MR Egger	325.923	307	0.219084
GCST90019501	hyperthyroidism(Thyroidomics Consortium)	Inverse variance weighted	326.347	308	0.226096
GCST90019502	hyperthyroidism(UKB)	MR Egger	297.018	190	1.08293e-06
GCST90019502	hyperthyroidism(UKB)	Inverse variance weighted	297.77	191	1.18764e-06
GCST90019502	hyperthyroidism(Thyroidomics Consortium)	MR Egger	245.263	188	0.00315757
GCST90019502	hyperthyroidism(Thyroidomics Consortium)	Inverse variance weighted	245.922	189	0.00336234
GCST90019503_	hyperthyroidism(UKB)	MR Egger	51.9704	35	0.0323523
GCST90019503_	hyperthyroidism(UKB)	Inverse variance weighted	51.9896	36	0.0411893
GCST90019503_	hyperthyroidism(Thyroidomics Consortium)	MR Egger	70.6888	35	0.000331917
GCST90019503_	hyperthyroidism(Thyroidomics Consortium)	Inverse variance weighted	71.5611	36	0.000383824
GCST90019504	hyperthyroidism(UKB)	MR Egger	688.385	364	2.75888e-22
GCST90019504	hyperthyroidism(UKB)	Inverse variance weighted	690.232	365	2.45234e-22
GCST90019504	hyperthyroidism(Thyroidomics Consortium)	MR Egger	394.246	357	0.0848866
GCST90019504	hyperthyroidism(Thyroidomics Consortium)	Inverse variance weighted	394.343	358	0.0902066
GCST90019505	hyperthyroidism(UKB)	MR Egger	309.294	283	0.135546
GCST90019505	hyperthyroidism(UKB)	Inverse variance weighted	313.379	284	0.111168
GCST90019505	hyperthyroidism(Thyroidomics Consortium)	MR Egger	278.17	275	0.435236
GCST90019505	hyperthyroidism(Thyroidomics Consortium)	Inverse variance weighted	281.413	276	0.398493
GCST90019506	hyperthyroidism(UKB)	MR Egger	277.309	178	2.68533e-06
GCST90019506	hyperthyroidism(UKB)	Inverse variance weighted	278.499	179	2.7102e-06
GCST90019506	hyperthyroidism(Thyroidomics Consortium)	MR Egger	262.628	176	2.48438e-05
GCST90019506	hyperthyroidism(Thyroidomics Consortium)	Inverse variance weighted	262.659	177	3.05402e-05
GCST90019507	hyperthyroidism(UKB)	MR Egger	415.325	372	0.0599969
GCST90019507	hyperthyroidism(UKB)	Inverse variance weighted	415.627	373	0.0631202
GCST90019507	hyperthyroidism(Thyroidomics Consortium)	MR Egger	439.002	367	0.00577505
GCST90019507	hyperthyroidism(Thyroidomics Consortium)	Inverse variance weighted	439.095	368	0.00633639
GCST90019508	hyperthyroidism(UKB)	MR Egger	542.313	253	3.54932e-23
GCST90019508	hyperthyroidism(UKB)	Inverse variance weighted	545.868	254	1.99911e-23
GCST90019508	hyperthyroidism(Thyroidomics Consortium)	MR Egger	356.176	245	4.38248e-06
GCST90019508	hyperthyroidism(Thyroidomics Consortium)	Inverse variance weighted	356.178	246	5.33138e-06
GCST90019509	hyperthyroidism(UKB)	MR Egger	888.287	360	1.55916e-46
GCST90019509	hyperthyroidism(UKB)	Inverse variance weighted	889.28	361	1.82503e-46
GCST90019509	hyperthyroidism(Thyroidomics Consortium)	MR Egger	366.84	355	0.321156
GCST90019509	hyperthyroidism(Thyroidomics Consortium)	Inverse variance weighted	366.876	356	0.334171
GCST90019510	hyperthyroidism(UKB)	MR Egger	354.294	381	0.833157
GCST90019510	hyperthyroidism(UKB)	Inverse variance weighted	359.618	382	0.788694
GCST90019510	hyperthyroidism(Thyroidomics Consortium)	MR Egger	390.593	379	0.329607
GCST90019510	hyperthyroidism(Thyroidomics Consortium)	Inverse variance weighted	391.622	380	0.32944
GCST90019511	hyperthyroidism(UKB)	MR Egger	376.491	383	0.584105
GCST90019511	hyperthyroidism(UKB)	Inverse variance weighted	382.565	384	0.511075
GCST90019511	hyperthyroidism(Thyroidomics Consortium)	MR Egger	527.019	377	4.92503e-07
GCST90019511	hyperthyroidism(Thyroidomics Consortium)	Inverse variance weighted	530.471	378	3.50856e-07
GCST90019512	hyperthyroidism(UKB)	MR Egger	354.982	310	0.0398589
GCST90019512	hyperthyroidism(UKB)	Inverse variance weighted	355.035	311	0.0431705
GCST90019512	hyperthyroidism(Thyroidomics Consortium)	MR Egger	308.135	299	0.345683
GCST90019512	hyperthyroidism(Thyroidomics Consortium)	Inverse variance weighted	308.873	300	0.349794
GCST90019513	hyperthyroidism(UKB)	MR Egger	291.394	232	0.00490832
GCST90019513	hyperthyroidism(UKB)	Inverse variance weighted	291.854	233	0.00529525
GCST90019513	hyperthyroidism(Thyroidomics Consortium)	MR Egger	215.112	223	0.635447
GCST90019513	hyperthyroidism(Thyroidomics Consortium)	Inverse variance weighted	215.329	224	0.649319
GCST90019514	hyperthyroidism(UKB)	MR Egger	23.9922	7	0.00114296
GCST90019514	hyperthyroidism(UKB)	Inverse variance weighted	28.7027	8	0.000357528
GCST90019514	hyperthyroidism(Thyroidomics Consortium)	MR Egger	3.80109	6	0.703573
GCST90019514	hyperthyroidism(Thyroidomics Consortium)	Inverse variance weighted	4.58351	7	0.710639
GCST90019515	hyperthyroidism(UKB)	MR Egger	419.701	359	0.014871
GCST90019515	hyperthyroidism(UKB)	Inverse variance weighted	420.935	360	0.01468
GCST90019515	hyperthyroidism(Thyroidomics Consortium)	MR Egger	414.451	354	0.0146729
GCST90019515	hyperthyroidism(Thyroidomics Consortium)	Inverse variance weighted	415.709	355	0.0144531
GCST90019516	hyperthyroidism(UKB)	MR Egger	319.027	295	0.160887
GCST90019516	hyperthyroidism(UKB)	Inverse variance weighted	319.035	296	0.170943
GCST90019516	hyperthyroidism(Thyroidomics Consortium)	MR Egger	396.338	292	4.49526e-05
GCST90019516	hyperthyroidism(Thyroidomics Consortium)	Inverse variance weighted	397.818	293	4.29946e-05
GCST90019517	hyperthyroidism(UKB)	MR Egger	107.221	19	2.5856e-14
GCST90019517	hyperthyroidism(UKB)	Inverse variance weighted	118.834	20	4.68664e-16
GCST90019517	hyperthyroidism(Thyroidomics Consortium)	MR Egger	21.28	18	0.265523
GCST90019517	hyperthyroidism(Thyroidomics Consortium)	Inverse variance weighted	24.9712	19	0.161492
GCST90019518	hyperthyroidism(UKB)	MR Egger	487.794	376	8.6788e-05
GCST90019518	hyperthyroidism(UKB)	Inverse variance weighted	488.195	377	9.49458e-05
GCST90019518	hyperthyroidism(Thyroidomics Consortium)	MR Egger	384.162	367	0.258371
GCST90019518	hyperthyroidism(Thyroidomics Consortium)	Inverse variance weighted	385.256	368	0.257569
GCST90019519	hyperthyroidism(UKB)	MR Egger	83.5795	38	2.86092e-05
GCST90019519	hyperthyroidism(UKB)	Inverse variance weighted	84.3972	39	3.44095e-05
GCST90019519	hyperthyroidism(Thyroidomics Consortium)	MR Egger	37.1869	37	0.460468
GCST90019519	hyperthyroidism(Thyroidomics Consortium)	Inverse variance weighted	37.2138	38	0.505629
GCST90019520	hyperthyroidism(UKB)	MR Egger	188.321	74	6.31334e-12
GCST90019520	hyperthyroidism(UKB)	Inverse variance weighted	190.124	75	5.82347e-12
GCST90019520	hyperthyroidism(Thyroidomics Consortium)	MR Egger	113.973	72	0.0011939
GCST90019520	hyperthyroidism(Thyroidomics Consortium)	Inverse variance weighted	115.429	73	0.0011454
GCST90019521	hyperthyroidism(UKB)	MR Egger	296.701	284	0.290109
GCST90019521	hyperthyroidism(UKB)	Inverse variance weighted	296.906	285	0.301616
GCST90019521	hyperthyroidism(Thyroidomics Consortium)	MR Egger	312.714	280	0.0869332
GCST90019521	hyperthyroidism(Thyroidomics Consortium)	Inverse variance weighted	313.496	281	0.0886575
GCST90019522	hyperthyroidism(UKB)	MR Egger	462.698	165	4.80718e-30
GCST90019522	hyperthyroidism(UKB)	Inverse variance weighted	467.57	166	1.66114e-30
GCST90019522	hyperthyroidism(Thyroidomics Consortium)	MR Egger	174.845	160	0.199754
GCST90019522	hyperthyroidism(Thyroidomics Consortium)	Inverse variance weighted	175.342	161	0.207948
GCST90019523	hyperthyroidism(UKB)	MR Egger	607.956	344	6.47624e-17
GCST90019523	hyperthyroidism(UKB)	Inverse variance weighted	612.314	345	3.30101e-17
GCST90019523	hyperthyroidism(Thyroidomics Consortium)	MR Egger	398.085	336	0.0110999
GCST90019523	hyperthyroidism(Thyroidomics Consortium)	Inverse variance weighted	398.228	337	0.0120865
GCST90019524	hyperthyroidism(UKB)	MR Egger	423.519	349	0.00383289
GCST90019524	hyperthyroidism(UKB)	Inverse variance weighted	423.718	350	0.00418903
GCST90019524	hyperthyroidism(Thyroidomics Consortium)	MR Egger	365.796	345	0.211402
GCST90019524	hyperthyroidism(Thyroidomics Consortium)	Inverse variance weighted	365.843	346	0.22196
GCST90019525	hyperthyroidism(UKB)	MR Egger	142.134	124	0.126818
GCST90019525	hyperthyroidism(UKB)	Inverse variance weighted	142.785	125	0.131947
GCST90019525	hyperthyroidism(Thyroidomics Consortium)	MR Egger	332.619	123	3.31427e-21
GCST90019525	hyperthyroidism(Thyroidomics Consortium)	Inverse variance weighted	333.533	124	4.09993e-21
GCST90019526	hyperthyroidism(UKB)	MR Egger	327.9	298	0.112545
GCST90019526	hyperthyroidism(UKB)	Inverse variance weighted	327.9	299	0.120439
GCST90019526	hyperthyroidism(Thyroidomics Consortium)	MR Egger	300.29	291	0.341408
GCST90019526	hyperthyroidism(Thyroidomics Consortium)	Inverse variance weighted	300.648	292	0.351266
